# Supplementary material for: Controlled Release of Epigenetically-Enhanced Extracellular Vesicles from a GelMA/Nanoclay Composite Hydrogel to Promote Bone Repair
Source: Int J Mol Sci. 2022 Jan 13;23(2):832. doi: 10.3390/ijms23020832 (PMC8775793; doi:10.3390/ijms23020832)
Supplement: Supplementary file 1 [file ijms-23-00832-s001.zip]

Archive with 1 entries (1 files):
- ijms-1531650-supplementary.pdf
